# Supplementary material for: One Health in Action: Operational Aspects of an Integrated Surveillance System for Zoonoses in Western Kenya
Source: Front Vet Sci. 2019 Jul 31;6:252. doi: 10.3389/fvets.2019.00252 (PMC6684786; doi:10.3389/fvets.2019.00252)
Supplement: Supplementary file 2 [file Table_2.XLSX]

## Sheet: Sheet1
Form Name and last edit date:			Data Collection Animal Market 10.11.16
	Fieldname		Primary Display	Field Type	Hint Display	Choices	Default Value	Other Comments
	this column for ktg use i		The content typed here will appear on the Gather screen in large type	typical field types: text entry numeric only date media (photo, video, audio) Select1 (only one choice allowed) SelectMultiple (pick all that apply from a presented list)	the content typed here will appear below the Primary Display in slightly smaller type	If the field type is 'select' enter the pick-list items in this column		Is the information required? Should the question be asked only under special circumstances? (branching logic) If the field type is numeric, is there a range of accepted input?
			Animal being sampled:
			Animal Species	Select 1	Record animal species being sampled	Cow; Sheep; Goat; Pig; Other
			Animal Species	Select 1	Describe "Other"			Ask if "Other" is selected above
			Cow Breed	Select 1	Record cattle breed	Shorthorn; Zebu; Shorthorn-Zebu cross; Local-Grade cross; Grade; Ankole; Unknown; Other		Ask if "Cattle is selected for Q. 5
			Cow Breed	Text	Record cattle breed			Ask if "Other" is selected above
			Sheep Breed	Select 1	Record sheep breed	Fat-rumped breed; Indigenous hair breed; Cross; Exotic; Unknown; Other		Ask if "Sheep" is selected for Q. 5
			Sheep Breed	Text	Record sheep breed			Ask if "Other" is selected above
			Goat Breed	Select 1	Record goat breed	Local; Cross; Exotic; Unknown; Other		Ask if "Goat" is selected for Q. 5
			Goat Breed	Text	Record goat breed			Ask if "Other" is selected above
			Animal Sex	Select 1	Record animal's sex	Male; Female; Not Evaluated		Only select one
			Animal's Physiological State	Select 1	Record animal's physiological state	Young animal; Open (not bred); Pregnant; In lactation; Not Evaluated		Ask if "Female" is selected above
			Animal's Demeanour	Select 1	Assess the animal's overall demeanour from a distance	Normal; Dull; Unresponsive; Not Evaluated; Other		Only select one
			Animal's Demeanour	Text	Add any comments you may have regarding the animal's overall demeanour			Ask if "Other" is selected above
			Body Condition Score	Numeric	Score the animal's body condition from 1 to 5, where 1 is emaciated and 5 is obese	1; 1.5; 2; 2.5; 3; 3.5; 4; 4.5; 5		Only select one
			Photo_animal_back	Photo	Take a photo of the animal from the back			This information is not required
			Photo_animal_side	Photo	Take a photo of the animal from the side			This information is not required
			Skin Neck Elasticity	Select 1	Assess the skin elasticity	Normal; Abnormal; Not evaluated		Only select one
			Rectal temperature	Numeric	Measure the animal's rectal temperature (in degrees Celsius) and enter temperature to one decimal place
			Parotid Lymph Node	Select 1	Palpate parotid lymph nodes and describe	Normal; Enlarged Unilaterally; Enlarged Bilaterally; Abscessed Unilaterally; Abscessed Bilaterally; Not evaluated		Only select one
			Suprascapular Lymph Node	Select 1	Palpate suprascapular lymph nodes and describe	Normal; Enlarged Unilaterally; Enlarged Bilaterally; Abscessed Unilaterally; Abscessed Bilaterally; Not evaluated		Only select one
			Hide/Fleece Condition	Select 1	Inspect hide/fleece condition and describe	Normal; Staring; Not evaluated; Other		Only select one
			Hide/Fleece Condition	Text	Describe any other abnormality observed			Ask if "Other" selected above
			External parasites	Select multiple	Describe type of external parasites present	No parasites found; Ticks; Fleas; Lice; Mites; Other; Not evaluated
			External parasites_detail	Text	Describe any other type of external parasites			Ask if "Other" selected above
			External parasites_picture	Media	Take picture of external parasite			This information is not required
			Oral vesicles	Select one	Are there any oral vesicles present	Yes; No; Not Evaluated		Only select one
			Sores or lesions	Select one	Are there any sores or lesions on the animal	No sores or lesions; Sores only; Lesions only; Both sores and lesions; Not evaluated		Only select one
			Location of sores or lesions	Text	Indicate where the sores or lesions are			Ask if "Sores only", "Lesions only" or "Both sores and lesions" are selected above
	***		Nasal discharge	Select one	Do you observe any nasal discharge?	No nasal discharge; Mild serous unilateral; Mild serous bilateral; Moderate serous unilateral; Moderate serous bilateral; Severe serous unilateral; Severe serous bilateral; Other; Not Evaluated		Only select one
			Type of Nasal discharge	Text	What is the nature of the nasal discharge?			Ask if "Other" is selected above
			Ocular discharge	Select one	Do you observe any ocular discharge?	No ocular discharge; Mild serous unilateral; Mild serous bilateral; Moderate serous unilateral; Moderate serous bilateral; Severe serous unilateral; Severe serous bilateral; Other; Not Evaluated		Only select one
			Type of Ocular discharge	Text	What is the nature of the ocular discharge?			Ask if "Other" selected above
			Genital discharge	Select one	Do you observe any genital discharge?	No genital discharge; Mild serous unilateral; Mild serous bilateral; Moderate serous unilateral; Moderate serous bilateral; Severe serous unilateral; Severe serous bilateral; Other; Not Evaluated		Only select one
			Type of Genital discharge	Text	What is the nature of the genital discharge?			Ask if "Other" is selected above
			Salivation	Select one	Is the animal salivating excessively?	Yes; No; Not Evaluated		Only select one
			Mucous Membranes	Select one	Inspect mucous membranes (conjunctival and gingival)	Normal; Anaemic; Congested; Jaundiced; Cyanotic; Not Evaluated; Other		Only select one
			Describe Mucous Membranes	Text	Describe mucous membranes (conjuntival and gingival)			Ask if "Other" is selected above
			FAMACHA Score Right Eye	Numeric	Use FAMACHA Chart to score	1; 2; 3; 4; 5; Not Evaluated		Only select one
			FAMACHA Score Left Eye	Numeric	Use FAMACHA Chart to score	1; 2; 3; 4; 5; Not Evaluated		Only select one
			Girth Weight Measurement	Numeric	Use measuring tape to measure the girth weight (in cms; round up to the next cm)
			Blood Sample	Select 1	Indicate whether a blood sample has been collected or not	Yes; No		Only select one
			Blood Sample Barcode	Barcode	Scan barcode			Ask if "Yes" is selected above
			Reason for not collecting blood sample	Text	Indicate why a blood sample was not collected			Ask if "No" is selected for Q. 44
			Faecal Sample	Select 1	Indicate whether a faecal sample has been collected or not	Yes; No		Only select one
			Fecal Consistency	Select 1	Describe fecal consistency	Normal; Hard; Diarrheic; Haemorrhagic; Not evaluated		Only select one
			Faecal Sample Barcode	Barcode	Scan barcode			Ask if "Yes" is selected for Q. 47
			Reason for not collecting faecal sample	Text	Indicate why a faecal sample was not collected			Ask if "No" is selected for Q. 47
			Nasal Swab	Select 1	Indicate whether a nasal swab has been collected or not	Yes; No		Only select one
			Nasal Swab Barcode	Barcode	Scan barcode			Ask if "Yes" is selected above
			Reason for not collecting nasal swab	Text	Indicate why a nasal swab was not collected			Ask if "No" is selected for Q. 51
			Milk Sample	Select 1	Indicate whether a milk sample has been collected or not	Yes; No		Ask if "female" and "in lactation" for Q. 13 and Q. 14, respectively
			Milk Sample Barcode	Barcode	Scan barcode			Ask if "Yes" is selected above
			Reason for not collecting milk sample	Text	Indicate why a milk sample was not collected			Ask if "No" is selected for Q. 54
			Tissue Sample	Select 1	Indicate whether a tissue sample has been collected or not	Yes; No		Only select one
			Tissue Sample Barcode	Barcode	Scan barcode			Ask if "Yes" is selected above
			Reason for not collecting tissue sample	Text	Indicate why hide or fleece clippings were not collected			Ask if "No" is selected for Q. 57
			Photo_animal_particulars	Photo	Take a phot of anything noteworthy, e.g. lesions			This information is not required
			Person accompanying animal:
			Name	Text	Ask for their first, middle and last name
			Address	Text	Ask for their address
			Telephone Number	Numeric	Ask for their telephone number(s)			Whole number only
			Other Contact Information	Text	Ask if they have any other contact information (e.g. email address)
			Occupation	Select multiple	Ask the person's occupation/relation to the animal	Farmer; Trader; Middle-man; Butcher; Other		Select all applicable
			Occupation	Text	Ask the person's occupation/relation to the animal			Ask if "Other" is selected above
			Next questions to be asked if "Farmer" is selected for Q. 67
			Are they selling or buying the animal being sampled	Select 1	Ask if they are selling or buying the animal being sampled	Selling; Buying
			Reason for selling the animal	Text	Ask why they are selling the animal			Ask if "Selling" is selected above
			Was the animal born on their farm	Select 1	Ask if the animal being sampled was born on their farm or not	Yes; No		Ask if "Selling" is selected for Q. 71
			Age of the animal_owner	Numeric	Ask for the age (in months) of the animal being sampled? If the owner does not know, try to evaluate based on dentition
			Animal ownership	Numeric	Ask them for how long (in months) they have owned the animal for			Ask if "No" is selected for Q. 73
			Reason for buying the animal	Select 1	Ask why they are buying the animal	Breeding, Slaughter, Re-selling, Other		Ask if "Buying" is selected for Q. 71
			Reason for buying the animal	Text	Ask why they are buying the animal			Ask if "Other" is selected above
			Do they own other animals	Select multiple	Ask if they own other animals	No; Cattle; Pigs; Sheep; Goats; Chicken; Other
			Do they own other animals	Text	Ask which other animals they own			Ask if "Other" is selected above
			Has the animal being sampled ever been sick?	Select multiple	Ask whether the animal being sampled has ever been sick	No; Fever; Anaemia; Jaundice; Respiratory signs (e.g. cough); Nasal discharge; Diarrhea; Weight loss; Milk drop; Abortion; Other
			Has the animal being sampled ever been sick?	Text	Ask what the animal had			Ask if "Other" is selected above
			Have any of the other animals on the farm ever been sick	Select 1	Ask whether any of the other animals (if any) on the farm have ever been sick	Yes; No; Unknown		Ask if not "No" is selected for Q. 78
			Which animal species was sick	Select 1	Ask the species of the animal(s) that was sick	Cattle; Pigs; Sheep; Goats; Chickens; Other		Ask if "Yes" is selected above
			Which animal species was sick	Text	Specify the animal species that was sick			Ask if "Other" is selected above
			What did the animal(s) have?	Select multiple	Ask what the animal(s) had	Fever; Anaemia; Jaundice; Respiratory Signs; Nasal discharge; Diarrhea; Weight loss; Milk drop; Abortion; Other		Ask if "Yes" is selected for Q. 82
			What did the animal(s) have?	Text	Describe any other clinical signs			Ask if "Other" is selected above
			Has the animal being sampled ever been treated?	Select multiple	Ask whether the animal being sampled has ever been treated	No; Dewormer; Antibiotic; Anti-inflammatory; Multivitamin; Other
			With what was the animal treated?	Text	Ask the name of the treatment			Ask if "Other" is selected above
			Have any of the other animals on the farm ever been treated?	Select 1	Ask whether any of the other animals (if any) on the farm have ever been treated	Yes; No		Ask if not "No" is selected for Q. 78
			Which species was treated	Select 1	Ask the species of the animal(s) that was/were treated	Cattle; Pigs; Sheep; Goats; Chicken; Other		Ask if "Yes" is selected above
			Which species was treated	Text	Ask which animal species was treated			Ask if "Other" is selected above
			With what was/were the animal(s) treated?	Select multiple	Ask the name of the treatment	Dewormer; Antibiotic; Anti-inflammatory; Multivitamin; Other
			With what was/were the animal(s) treated?	Text	Ask the name of the treatment			Ask if "Other" is selected above
			Has the animal being sampled ever been vaccinated?	Select multiple	Ask whether the animal being sampled has ever been vaccinated	No; Foot and Mouth vaccine; Black quarter and anthrax vaccine; Lumpy skin disease vaccine; Other
			Has the animal being sampled ever been vaccinated?	Text	Ask the type of vaccination			Ask if "Other" is selected above
			Have any of the other animals on the farm ever been vaccinated?	Select 1	Ask whether any of the other animals on the farm have ever been vaccinated	Yes; No		Ask if not "No" is selected for Q. 78
			Which species was vaccinated	Select 1	Ask the species of the animal(s) that was/were vaccinated	Cattle; Pigs; Sheep; Goats; Chicken; Other		Ask if "Yes" is selected above
			Which species was vaccinated	Text	Ask which animal species was vaccinated			Ask if "Other" is selected above
			With what were the animal(s) vaccinated?	Select multiple	Ask the type of vaccination	Foot and Mouth vaccine; Black quarter and anthrax vaccine; Lumpy skin disease vaccine; Other
			Have there been any sudden animal deaths on the farm?	Select 1	Ask whether any animals on the farm have died suddenly or unexpectedly	Yes; No
			Which species died suddenly?	Select 1	Ask the species of the animal(s) that died unexpectedly	Cattle; Pigs; Sheep; Goats; Chickens; Other		Ask if "Yes" is selected above
			Which species died suddenly?	Text	Ask which animal species died suddenly			Ask if "Other" is seleced above
			When did the animals die?	Select one	Ask when the animals died	In the last week; In the last month; In the last 3 months; In the last year; More than a year ago; Unknown		Ask if "Yes" is selected for Q. 100
			Clinical signs preceding death	Select multiple	Ask whether the animals showed any clinical signs before dying	None; Fever; Anaemia; Jaundice; Respiratory Signs (e.g. cough); Nasal discharge; Diarrhea; Weight loss; Milk drop; Abortion; Other		Ask if "Yes" is selected for Q. 100
			Clinical signs preceding death	Text	Describe any other clinical signs			Aski if "Other" is selected above
			Suspected cause of Death	Text	Ask whether they have any suspicion regarding the cause of death			Ask if "Yes" is selected for Q. 100
			Next questions to be asked if "trader" or "middle-man" is selected in Q. 67
			Are they selling or buying the animal being sampled	Select 1	Ask if they are selling or buying the animal being sampled	Selling; Buying
			Source of animal being sold	Select 1	Ask them which market they bought the animal from. Enter the name of the County where the market is located.	Busia; Bungoma; Kakamega; Siaya; Other		Ask if "Selling" is selected above
			Source of animal being sold	Text	Describe the County (or country if not in Kenya) where they bought the animal from.			Ask if "Other Is selected above
			Source of animal being sold	Text	Ask them which market they bought the animal from. Enter the name of the town where the market takes place.
			Intended purpose of purchased animal	Select one	Ask them what they intend to do with the purchased animal	Keep for breeding; Slaughter; Re-Sell; Other		Ask if "Buying" is selected for Q. 109
			Intended purpose of purchased animal	Text	Ask them what they intend to do with the purchased animal			Ask if "Other" is selected above
			Where will they next take the animal?	Select one	Ask them which market they plan to re-sell the animal. Enter the name of the County where the market is located.	Busia; Bungoma; Kakamega; Siaya; Other		Ask if "Re-sell" is selected for Q. 113
			Where will they next take the animal?	Text	Describe the County (or country if not in Kenya) where they plan to take the animal next.
			Where will they next take the animal?	Text	Ask them which market they plan to re-sell the animal. Enter the name of the town where the market takes place.
			To ask everyone
			Movement permit	Select 1	May I see your movement permit	Yes; No		Select only one
			Reason for no permit	Text	Ask why they do not have a movement permit			Ask if "No" is selected above
			Photo of movement permit	Photo	Take a picture of movement permit			Ask if "Yes" is selected for Q. 120
