# Supplementary material for: One Health in Action: Operational Aspects of an Integrated Surveillance System for Zoonoses in Western Kenya
Source: Front Vet Sci. 2019 Jul 31;6:252. doi: 10.3389/fvets.2019.00252 (PMC6684786; doi:10.3389/fvets.2019.00252)
Supplement: Supplementary file 3 [file Table_3.XLSX]

## Sheet: Sheet1
Form Name and last edit date:			Data Collection Slaughterhouse 10.11.16
	Fieldname		Primary Display	Field Type	Hint Display	Choices	Default Value	Other Comments
	this column for ktg use i		The content typed here will appear on the Gather screen in large type	typical field types: text entry numeric only date media (photo, video, audio) Select1 (only one choice allowed) SelectMultiple (pick all that apply from a presented list)	the content typed here will appear below the Primary Display in slightly smaller type	If the field type is 'select' enter the pick-list items in this column		Is the information required? Should the question be asked only under special circumstances? (branching logic) If the field type is numeric, is there a range of accepted input?
			Animal being sampled BEFORE SLAUGHTER:
			Animal Species	Select 1	Enter animal species	Cow, sheep, goat, pig, other
			Animal Species	Text	Describe your selection of "other"			Ask if "other" is selected above
			Animal Breed	Select 1	Enter animal breed	Cow: Shorthorn, Zebu, Shorthorn-Zebu cross, Local-Grade cross, Grade, Ankole; Sheep:; Goat:; Pig: Local, European, Cross; Unknown; Other;		Still missing a few breeds
			Animal Breed	Text	Describe your selection of "other"			Ask if "other" is selected above
			Animal Sex	Select 1	Enter animal sex	Male, Female, Not evaluated		Select only one
			Animal Physiological State	Select 1		Young animal, Pregnant, In lactation, Not evaluated		Ask if "Female" is selected above
			Animal's Demeanour	Select 1	Assess the animal's overall demeanour from a distance	Normal, Dull, Unresponsive, Other, Not Evaluated		Only select one
			General Condition_detail	Text	Add any comments you may have regarding the animal's overall demeanour			Ask if "Other" is selected above
			Body Condition Score	Numeric	Score animal's body condition from 1 to 9, where 1 is emaciated and 9 is obese	1,2,3,4,5,6,7,8,9		Only select one
			Photo_animal_back	Photo	Take a photo of the subject from the back			This information is not required
			Photo_animal_side	Photo	Take a photo of the subject from the side			This information is not required
			Skin Neck Elasticity	Select 1	Assess the skin elasticity	Normal, Abnormal, Not evaluated		Only select one
			Rectal temperature	Numeric	Measure the animal's recal temperature (in degrees Celsius) and enter temperature to one decimal place
			Parotid Lymph Node	Select 1	Palpate parotid lymph nodes and describe	Normal, Enlarged Unilaterally, Enlarged Bilaterally, Abscessed Unilaterally, Abscessed Bilaterally, Not evaluated		Only select one
			Suprascapular Lymph Node	Select 1	Palpate suprascapular lymph nodes and describe	Normal, Enlarged Unilaterally, Enlarged Bilaterally, Abscessed Unilaterally, Abscessed Bilaterally, Not evaluated		Only select one
			Hide/Fleece Condition	Select 1	Inspect hide/fleece condition and describe	Normal, Staring, Other abnormality, Not evaluated		Only select one
			Hide/Fleece Condition	Text	Describe any other abnormality observed			Ask if "other" selected above
			External parasites	Select one	Are there any external parasites on the animal	Yes, No		Only select one
			External parasites_detail	Select multiple	Describe type of external parasites	Ticks, Fleas, Lice, Mites, Other, Not Evaluated		Ask if "yes" selected above
			External parasites_picture	Media	Take picture of external parasite
			External parasites_detail	Text	Describe any other type of external parasites			Ask if "other" selected above
			Oral vesicles	Select one	Are there any oral vesicles present	Yes, No, Not Evaluated
			Presence of other sores or lesions	Select one	Are there any sores or lesions on the animal	Yes, No, Not Evaluated		Only select one
			Sores or lesions_detail	Select multiple	Describe which are present	Sores, Lesions		Ask if "yes" selected above
			Vesicles, sores or lesions_detail	Text	Describe where the sores or lesion are, and anything noteworthy			Ask if "yes" selected for Q.27
			Nasal discharge	Select one	Do you observe any nasal discharge?	Yes, No, Not Evaluated		Only select one
			Type of Nasal discharge	Select one	What is the nature of the nasal discharge?	Mild serous unilateral, Mild serous bilateral, Moderate serous unilateral, Moderate serous bilateral, Severe serous unilateral, Severe serous bilateral, Other		Only select one
			Type of Nasal discharge	Text	What is the nature of the nasal discharge?			Ask if "other" selected above
			Ocular discharge	Select one	Do you observe any ocular discharge?	Yes, No, Not Evaluated		Only select one
			Type of Ocular discharge	Select one	What is the nature of the ocular discharge?	Mild serous unilateral, Mild serous bilateral, Moderate serous unilateral, Moderate serous bilateral, Severe serous unilateral, Severe serous bilateral, Other		Only select one
			Type of Ocular discharge	Text	What is the nature of the ocular discharge?			Ask if "other" selected above
			Genital discharge	Select one	Do you observe any genital discharge?	Yes, No, Not Evaluated		Only select one
			Type of Genital discharge	Select one	What is the nature of the genital discharge?	Mild serous unilateral, Mild serous bilateral, Moderate serous unilateral, Moderate serous bilateral, Severe serous unilateral, Severe serous bilateral, Other		Only select one
			Type of Genital discharge	Text	What is the nature of the genital discharge?			Ask if "other" selected above
			Salivation	Select one	Is the animal salivating excessively?	Yes, No, Not Evaluated		Only select one
			Mucous Membranes	Select 1	Inspect mucous membranes (conjunctival and gingival)	Normal, Anaemic, Congested, Jaundiced, Cyanotic, Other		Only Select one
			Describe Mucous Membranes	Text	Describe mucouse membranes (conjuntival and gingival)			Ask if "other" is selected above
			FAMACHA Score Right Eye	Numeric	Use FAMACHA Chart to score	1,2,3,4,5,Not Evaluated		Only select one
			FAMACHA Score Left Eye	Numeric	Use FAMACHA Chart to score	1,2,3,4,5,Not Evaluated		Only select one
			Girth Weight Measurement	Numeric	Use measuring tape to measure the girth weight (in cms; round up to the next cm)
			SPECIMENS CHAPTER
			Blood Sample	Select 1	Indicate whether a blood sample has been collected or not	Yes, No		Only select one
			Blood Sample Barcode	Barcode	Scan barcode			If "yes" is selected above
			Reason for not collecting blood sample	Text	Indicate why a blood sample was not collected			Ask if "no" is selected above
			Faecal Sample	Select 1	Indicate whether a faecal sample has been collected or not	Yes, No		Only select one
			Fecal Consistency	Select 1	Describe fecal consistency	Normal, Hard, Diarrheic, Haemorrhagic, Not evaluated		Only select one
			Faecal Sample Barcode	Barcode	Scan barcode			If "yes" is selected above
			Reason for not collecting faecal sample	Text	Indicate why a faecal sample was not collected			Ask if "no" is selected above
			Nasal Swab	Select 1	Indicate whether a nasal swab has been collected or not	Yes, No		Only select one
			Nasal Swab Barcode	Barcode	Scan barcode			If "yes" is selected above
			Reason for not collecting nasal swab	Text	Indicate why a nasal swab was not collected			Ask if "no" is selected above
			Milk Sample	Select 1	Indicate whether a milk sample has been collected or not	Yes, No		Ask if "female" and "in lactation"
			Milk Sample Barcode	Barcode	Scan barcode			If "yes" is selected above
			Reason for not collecting milk sample	Text	Indicate why a milk sample was not collected			Ask if "no" is selected above
			Photo_animal_particulars	Photo	Take a phot of anything noteworthy, e.g. lesions			This information is not required
			Photo_documents	Photo	Take a photo of the movement permit
			Person accompanying animal:
			Name	Text	Ask for their first, middle and last name
			Occupation	Select multiple	Ask the person's occupation/relation to the animal	Farmer, Trader, Middle-man, Butcher, Other		Select all applicable
			Occupation	Text	Ask the person's occupation/relation to the animal			Ask if "other" is selected above
			Next questions to be asked if "Farmer" is selected for Q. 63
			Address	Text	Ask for their address
			Telephone Number	Numeric	Ask for their telephone number(s)			Whole number only
			Other Contact Information	Text	Ask if they have any other contact information (e.g. email address)
			Was the animal born on their farm	Select 1	Ask if the animal being sampled was born on their farm or not	Yes, No, Not evaluated
			Age of the animal	Numeric	Ask for the age (in months) of the animal being sampled; if they cannot tell you try to estimate the age (in months)
			How long have they owned the animal for	Numeric	Ask them for how long (in months/years) they have owned the animal for			Ask if "no" is selected in Q. 70
			Do they own other animals	Select 1	Ask if they own other animals	Yes, No
			Animal Species 1	Select 1	Ask the animal species owned	Cattle, Pigs, Sheep, Goats, Chicken, Other		Ask if "yes" is selected above
			Number of animal species 1	Numeric	Ask how many of this animal species			Whole number only
			Animal Species 2	Select 1	Ask the animal species owned	Cattle, Pigs, Sheep, Goats, Chicken		Ask if "yes" is selected for Q. 73
			Number of animal species 2	Numeric	Ask how many of this animal species			Whole number only
			Animal Species 3	Select 1	Ask the animal species owned	Cattle, Pigs, Sheep, Goats, Chicken		Ask if "yes" is selected for Q. 73
			Number of animal species 3	Numeric	Ask how many of this animal species			Whole number only
			Animal Species 4	Select 1	Ask the animal species owned	Cattle, Pigs, Sheep, Goats, Chicken		Ask if "yes" is selected for Q. 73
			Number of animal species 4	Numeric	Ask how many of this animal species			Whole number only
			Animal Species 5	Select 1	Ask the animal species owned	Cattle, Pigs, Sheep, Goats, Chicken		Ask if "yes" is selected for Q. 73
			Number of animal species 5	Numeric	Ask how many of this animal species			Whole number only
			Animal Species_Other	Text	Ask what other species of animal they own			Ask if "yes" is selected for Q. 73
			Number of animal species_other	Numeric	Ask how many of this animal species			Whole number only
			Has the animal being sampled ever been sick?	Select 1	Ask whether the animal being sampled has ever been sick	Yes, No, Not evaluated		Only select one
			What did the animal have?	Select multiple	Ask what the animal had	Fever, Anaemia, Jaundice, Respiratory Signs (e.g. cough), Nasal discharge, Diarrhea, Weight loss, Milk drop, Abortion, Other		Ask if "yes" is selected above
			What did the animal have?	Text	Describe any other clinical signs			Ask if "other" is selected above
			Have any of the other animals on the farm ever been sick	Select 1	Ask whether any of the other animals (if any) on the farm have ever been sick	Yes, No		Ask if "yes" is selected for Q. 73
			Which species of animal was sick	Select 1	Ask the species of the animal(s) that was sick	Cattle, Pigs, Sheep, Goats, Chicken, Other		Ask if "yes" is selected above
			Which species of animal was sick	Text	Specify the animal species that was sick			Ask if "other" is selected above
			How many of the animals were sick	Numeric	Ask how many animals of this species were sick			Ask if "yes" is selected for Q. 89; Whole number only
			What did the animal(s) have?	Text	Ask what the animal(s) had	Fever, Anaemia, Jaundice, Respiratory Signs (e.g. cough), Nasal discharge, Diarrhea, Weight loss, Milk drop, Abortion, Other		Ask if "yes" is selected for Q. 89
			What did the animal(s) have?	Select multiple	Describe any other clinical signs			Ask if "other" is selected above
			Has the animal being sampled ever been treated?	Select 1	Ask whether the animal being sampled has ever been treated	Yes, No, Not evaluated		Select ony one
			With what was the animal treated?	Select multiple	Ask the name of the treatment	Dewormer, Antibiotic, Bolus (unknown), Tablet (unknown), Drench (unknown), Spray (unknown), Dip (unknown), Other		Ask if "yes" is selected above
			Have any of the other animals on the farm ever been treated?	Select 1	Ask whether any of the other animals (if any) on the farm have ever been treated	Yes, No Not evaluated		Ask if "yes" is selected for Q. 73
			Which species was treated	Select 1	Ask the species of the animal(s) that was/were treated	Cattle, Pigs, Sheep, Goats, Chicken, Other		Ask if "yes" is selected above
			Which species was treated	Text	Ask which animal species was treated			Ask if "other" is selected above
			How many animals were treated	Numeric	Ask how many animals of this species were treated			Ask if yes is selected for Q. 97; Only whole numbers are allowed
			With what was/were the animal(s) treated?	Select multiple	Ask the name of the treatment	Dewormer, Antibiotic, Bolus (unknown), Tablet (unknown), Drench (unknown), Spray (unknown), Dip (unknown), Other		Ask if yes is selected for Q. 97
			Has the animal being sampled ever been vaccinated?	Select 1	Ask whether the animal being sampled has ever been vaccinated	Yes, No, Not evaluated		Select ony one
			What was the animal vaccinated for?	Select multiple	Ask the type of vaccination			Ask if "yes" is selected above *Need to develop a drop-down menu with possible vaccinations
			Have any of the other animals on the farm ever been vaccinated?	Select 1	Ask whether any of the other animals (if any) on the farm have ever been vaccinated	Yes, No, Not evaluated		Ask if "yes" is selected for Q. 73
			Which species was vaccinated	Select 1	Ask the species of the animal(s) that was/were vaccinated	Cattle, Pigs, Sheep, Goats, Chicken, Other		Ask if "yes" is selected above
			Which species was vaccinated	Text	Ask which animal species was vaccinated			Ask if "other" is selected above
			How many animals were vaccinated	Numeric	Ask how many animals of this species were vaccinated			Ask if "yes" is selected for Q. 104; Only whole numbers are allowed
			With what were the animal(s) vaccinated?	Select multiple	Ask the type of vaccination			Ask if "yes" is selected for Q. 104; *need to develop a drop-down menu for commonly used vaccinations?
			Have there been any sudden animal deaths on the farm?	Select 1	Ask whether any animals on the farm have died suddenly or unexpectedly	Yes, No, Not evaluated
			Which species died suddenly?	Select 1	Ask the species of the animal(s) that died unexpectedly	Cattle, Pigs, Sheep, Goats, Chicken, Other		Ask if "yes" is selected above
			Which species died suddenly?	Text	Ask which animal species died suddenly			Ask if "other" is seleced above
			How many of this animal species died suddenly?	Numeric	Ask the number of animals that died unexpectedly			Ask if "yes" is selected for Q. 91
			When did the animals die?	Select 1	Ask when the animals died	In the last week; In the last month; In the last 3 months; In the last year; More than a year ago; Unknown		Ask if "yes" is selected for Q. 109
			Clinical signs preceding death	Select multiple	Ask whether the animals showed any clinical signs before dying	Fever, Anaemia, Jaundice, Respiratory Signs (e.g. cough), Nasal discharge, Diarrhea, Weight loss, Milk drop, Abortion, Other		Ask if "yes" is selected for Q. 109
			Clinical signs preceding death	Text	Describe any other clinical signs
			Suspected cause of Death	Text	Ask whether they have any suspicion regarding the cause of death			Ask if "yes" is selected for Q. 109
			Reason for slaughtering the animal	Select multiple	Ask why they decided to slaughter the animal	Needed money, Private consumption, Animal looks sick, Other
			Reason for slaughtering the animal	Text	Elaborate on the reason why they decided to slaughter the animal			Ask if "other" is selected in Q. 118
			Next questions to be asked if "trader" or "middle-man" is selected in Q. 63
			Address	Text	Ask for their address
			Telephone Number	Numeric	Ask for their telephone number(s)			Whole number only
			Other Contact Information	Text	Ask if they have any other contact information (e.g. email address)
			Place of origin	Text	Ask where they come from			Indicate village/town, sub-county and county
			Markets visited	Select multiple	Ask which other markets/on which days they visit regularly			*Could we have a drop-down list of livestock markets?
			Markets visited	Text	Add any markets that are not on the drop-down list
			Next questions to be asked if "butcher" is selected in Q. 63
			Address	Text	Ask for their address
			Telephone Number	Numeric	Ask for their telephone number(s)			Whole number only
			Other Contact Information	Text	Ask if they have any other contact information (e.g. email address)
			Address of Butchery	Text	Ask for the address/location of their butchery
			Where was the animal purchased from	Text	Address/Location of where the animal was purchased from			Indicate address/location of where the animal was purchased from
			How many animals are you slaughtering today	Numeric	Ask how many animals he has bought for slaughter today			Whole numbers only
			Animal being sampled AFTER SLAUGHTER
			Mesenteric lymph node sample	Select 1	Indicate whether a mesenteric lymph node sample has been collected or not	Yes, No, Not evaluated		Only select one
			Mesenteric lymph node barcode	Barcode	Scan barcode			If "yes" is selected above
			Reason for not collecting mesenteric lymph node	Text	Indicate why a mesenteric lymph node sample was not collected			Ask if "no" is selected for Q. 138
			Tonsillar lymph node sample	Select 1	Indicate whether a tonsillar lymph node sample has been collected or not	Yes, No, Not evaluated		Only select one
			Tonsillar lymph node barcode	Barcode	Scan barcode			If "yes" is selected above
			Reason for not collecting tonsillar lymph node	Text	Indicate why a tonsillar lymph node sample was not collected			Ask if "no" is selected for Q. 141
			Tissue sample	Select 1	Indicate whether a tissue sample has been taken	Yes, No, Not evaluated		Only select one
			Tissue sample barcode	Barcode	Scan barcode			If "yes" is selected above
			Reason for not collecting tissue sample	Text	Indicate why a tissue sample was not collected			Ask if "no" is selected for Q. 144
			Liver sample	Select 1	Indicate whether a liver sample has been collected or not	Yes, No, Not evaluated		Only select one
			Liver sample barcode	Barcode	Scan barcode			If "yes" is selected above
			Reason for not collecting liver sample	Text	Indicate why a mesenteric lymph node sample was not collected			Ask if "no" is selected for Q. 147
			Liver flukes collected	Select 1	Indicate whether liver flukes were collected	Yes, No, Not evaluated		Only select one
			Liver fluke barcode	Barcode	Scan barcode			Ask if "yes" is selected
			Hydatid cyst aspirated	Select 1	Indicate whether hydatid cysts have been aspirated	Yes, No		Only select one
			Hydatid cyst barcode	Barcode	Scan barcode			Ask if "yes" is selected
			Lingual palpation performed	Select 1	Indicate whether a lingual palpation was performed	Yes, No		Only select one; only ask if "pig" was answered to Q. 5
			Were cysts identified	Select 1	Indicate whether cysts were identified	Yes, No		Ask if "yes" is answered above
			Cyst barcode	Barcode	Scan barcode			If "yes" is selected above
			Reason why lingual palpation was not performed	Text	Indicate why a lingual palpation was not performed			If "no" is selected for Q. 154
			Were any other samples collected	Select 1	Please indicate whether any other samples (e.g. placenta, foetus, carcass swabs) were collected	Yes, No		Only select one
			Sample 1	Text	Please indicate what type of sample was collected			If "yes" is selected above
			Sample 1 barcode	Barcode	Scan barcode			If "yes" is selected for Q. 158
			Reason for collecting sample 1	Text	Please indicate why this sample was collected			If "yes" is selected for Q. 158
			Sample 2	Text	Please indicate what type of sample was collected			If "yes" is selected for Q. 158
			Sample 2 barcode	Barcode	Scan barcode			If "yes" is selected for Q. 158
			Reason for collecting sample 2	Text	Please indicate why this sample was collected			If "yes" is selected for Q. 158
			Sample 3	Text	Please indicate what type of sample was collected			If "yes" is selected for Q. 158
			Sample 3 barcode	Barcode	Scan barcode			If "yes" is selected for Q. 158
			Reason for collecting sample 3	Text	Please indicate why this sample was collected			If "yes" is selected for Q. 158
			Sample 4	Text	Please indicate what type of sample was collected			If "yes" is selected for Q. 158
			Sample 4 barcode	Barcode	Scan barcode			If "yes" is selected for Q. 158
			Reason for collecting sample 4	Text	Please indicate why this sample was collected			If "yes" is selected for Q. 158
			Sample 5	Text	Please indicate what type of sample was collected			If "yes" is selected for Q. 158
			Sample 5 barcode	Barcode	Scan barcode			If "yes" is selected for Q. 158
			Reason for collecting sample 5	Text	Please indicate why this sample was collected			If "yes" is selected for Q. 158
			Carcass condemnation	Select 1	Please indicate whether the carcass is condemned by the meat inspector	Yes, No		Select one
			Carcass condemnation_reason	Select multiple	Please indicate why the carcass has been condemned	Septicaemia, Imperfect bleeding, Emaciation, Fevered, Jaundice, Abscession, Bruising, Cysts, Other		Ask if "yes" is selected above
			Carcass condemination_reason	Other	Please describe the reason why the carcass has been condemned			Ask if "other" is selected above
			Photo of carcass	Photo	Take a photo of the condemned carcass			Ask if "yes" is selected for Q. 174
			Organ Condemnation	Select 1	Please indicate whether any of the organs are condemned by the meat inspector	Yes, No		Select one
			Organs condemned	Select multiple	Please indicate which organs were condemned by the meat inspector	head and tongue, heart, liver, lungs, intestines and stomachs, kidneys, spleen, other		Ask if "yes" is selected above
			Organs condemned	Text	Please indicate any other organs that were condemned by the meat inspector			Ask if "other" is selected above
			Reason for head and tongue condemnation	Select multiple	Please indicate the reason for head and tongue condemnation	Cysticercus bovis cysts, Hemorrhages, Actinobacillosis, Actinomycosis, Stomatitis, Abscession, Other		Ask if "head and tongue" is selected for Q. 178
			Reason for head and tongue condemnation	Text	Please indicate the reason for head and tongue condemnation			Ask if "other" is selected above
			Photo of condemned head and tongue	Photo	Take a photo of the condemned head and tongue			Ask if "head and tongue" is selected for Q. 178
			Reason for heart condemnation	Select multiple	Please indicate the reason for heart condemnation	Pericarditis, Cysticercus bovis, Hemorrhages, Myocarditis, other		Ask if "heart" is selected for Q. 178
			Reason for heart condemnation	Text	Please indicate the reason for heart condemnation			Ask if "other" is selected above
			Photo of condemned heart	Photo	Take a photo of the condemned heart			Ask if "heart" is selected for Q. 178
			Reason for liver condemnation	Select multiple	Please indicate the reason for liver condemnation	Cirrhosis, Degeneration, Abscession, Hydatidosis, Distomatosis, Telengectasis, Stilesia hepatica, Melanosis, Milk spots, Calcified cysts, Colangitis, Cysticercus tennicolis, other		Ask if "liver" is selected for Q. 178
			Reason for liver condemnation	Text	Please indicate the reason for liver condemnation			Ask if "other" is selected above
			Photo of condemned liver	Photo	Take a photo of the condemned liver			Ask if "liver" is selected for Q. 178
			Reason for lung condemnation	Select multiple	Please indicate the reason for lung condemnation	Pneumonia, Hydatidosis, Hemorrhages, Pleuritis, Emphysema, Calcified cysts, Congestion, other		Ask if "lung" is selected for Q. 178
			Reason for lung condemnation	Text	Please indicate the reason for lung condemnation			Ask if "other" is selected above
			Photo of condemned lung	Photo	Take a photo of the condemned lung			Ask if "lung" is selected for Q. 178
			Reason for intestine and stomach condemnation	Select multiple	Please indicate the reason for intestine and stomach condemnation	Pimply gut, Hemorrhages, Enteritis, Gastritis, Tape worms, other		Ask if "intestine and stomach" is selected for Q. 178
			Reason for intestine and stomach condemnation	Text	Please indicate the reason for intestine and stomach condemnation			Ask if "other" is selected above
			Photo of condemned intestine and stomach	Photo	Take a photo of the condemned intestine and stomach			Ask if "intestine and stomach" is selected for Q. 178
			Reason for kidney and stomach condemnation	Select multiple	Please indicate the reason for kidney condemnation	Nephritis, Infarcts, Congenital cysts, Degeneration, other		Ask if "kideny" is selected for Q. 178
			Reason for kidney and stomach condemnation	Text	Please indicate the reason for kidney condemnation			Ask if "other
			Photo of condemned kidney	Photo	Take a photo of the condemned kidney			Ask if "kideny" is selected for Q. 178
			Reason for spleen condemnation	Select multiple	Please indicate the reason for spleen condemnation	Splenomegaly, Hydatid cysts, other		Ask if "spleen" is selected for Q. 178
			Reason for spleen condemnation	Text	Please indicate the reason for spleen condemnation			Ask if "other" is selected above
			Photo of condemned spleen	Photo	Take a photo of the condemned spleen			Ask if "spleen" is selected for Q. 178
			Reason for other condemnation	Text	Please indicate the reason for other condemnation			Ask if "other" is selected for Q. 178
			Photo of other condemned organ	Photo	Take a photo of any other condemned organ			Ask if "other" is selected for Q. 178
			Comments	Text	Please include any additional comments regarding the carcass
