# Supplementary material for: One Health in Action: Operational Aspects of an Integrated Surveillance System for Zoonoses in Western Kenya
Source: Front Vet Sci. 2019 Jul 31;6:252. doi: 10.3389/fvets.2019.00252 (PMC6684786; doi:10.3389/fvets.2019.00252)
Supplement: Supplementary file 4 [file Table_4.XLSX]

## Sheet: Sheet1
Form Name and last edit date:			Data Collection Hospital Patient 01.02.17
	Fieldname		Primary Display	Field Type	Hint Display	Choices	Default Value	Other Comments
	this column for ktg use i		The content typed here will appear on the Gather screen in large type	typical field types: text entry numeric only date media (photo, video, audio) Select1 (only one choice allowed) SelectMultiple (pick all that apply from a presented list)	the content typed here will appear below the Primary Display in slightly smaller type	If the field type is 'select' enter the pick-list items in this column		Is the information required? Should the question be asked only under special circumstances? (branching logic) If the field type is numeric, is there a range of accepted input?
			Patient Demographics
			Name	Text	Record patient's first, middle and last name
			Patient Age	Numeric	Record patient's age (in years)			If the patient is less than 2 years old, record age in months in the next question
			Patient Age	Numeric	Record patient's age (in months)			Ask if the patient is less than 2 years old
			Name of accompanying person	Text	Record the first, middle and last name of the accompanying person			Ask if patient answered "<18 years" to Q. 6 OR answered Q.7
			Name of accompanying person 2	Text	Record the first, middle and last name of the second accompanying person			Ask if patient answered "<18 years" to Q. 6 OR answered Q.7
			Telephone number	Numeric	Record patient's /accompanying person's telephone number
			Address	Text	Record patient's/accompanying person's address
			Contact information	Text	Record patient's/accompanying person's other contact information (e.g. email address)
			Gender	Select 1	Record patient's gender	Male; Female; Non-disclosed
			Marital status	Select 1	Record patient's marital status	Single; Married; Separated; Divorced; Widowed; Not reported		Only select one
			Tribe	Select 1	Record patient's tribal origin	Teso; Luhya; Luo; Kikuyu; Samia; Saboat; Other		Only select one
			Tribe	Text	Record patient's tribal origin			Ask if "Other" is selected above
			Occupation	Select 1	Record patient's occupation	Student; Not employed (minor); Full-time parent; Farmer; Trader; Shop-keeper; Driver; Not employed (adult); Other		Only select one
			Occupation	Text	Record patient's occupation			Ask if "Other" is selected above
			Progress out of Poverty Index (Socio-Economic Score)					The scores of each answer are then use to calculate the progress out of poverty index
			Household members	Select 1	How many members does the household have?	Nine or more (0); Seven or eight (5); Six (8); Five (12); Four (18); Three (22); One or two (32)		Only select one
			Highest school grade	Select 1	What is the highest school grade that the female head/spouse has completed?	None or pre-school (0); Primary standards 1-6 (1); Primary standard 7 (2); Primary standard 8 or secondary forms 1 to 3 (6); No female head/spouse (6); Secondary form 4 or higher (11)		Only select one
			Main occupation	Select 1	What kind of business (type of industry) is the main occupation of the male head/spouse connected with?	Does not work (0); No male head/spouse (3); Agriculture, hunting, forestry, fishing, mining or quarrying (7); Any other (9)		Only select one
			Habitable rooms	Select 1	How many hospitable rooms does the main dwelling in the household occupy (do not count bathrooms, toilets, storerooms, or garage)?	One (0); Two (2); Three (5); Four or more (8)		Only select one
			Main dwelling floor	Select 1	The floor of the main dwelling is predominantly made of what material?	Wood, earth or other (0); Cement or tiles (3)		Only select one
			Lighting fuel	Select 1	What is the main source of lighting fuel for the household?	Collected firewood, purchased firewood, grass, or dry cell (0); Paraffin, candles, biogas, or other (6); Electricity, solar or gas (12)		Only select one
			Irons	Select 1	Does your household own any irons (charcoal or electric)?	No (0); Yes (4)		Only select one
			Mosquito nets	Select 1	How many mosquito nets does your household own?	None (0); One (2); Two or more (4)		Only select one
			Towels	Select 1	How many towels does your household own?	None (0); One (6); Two or more (10)		Only select one
			Frying pans	Select 1	How many frying pans does your household own?	None (0); One (3); Two or more (7)		Only select one
			Patient History
			Contact with animals	Select multiple	Have you had any contact with animals in the past 12 months?	Dog living on the compound; Cat living on the compound; Livestock (e.g. chickens, sheep, goats, pigs, cattle) living on the compound; Hunting; Fishing; Take animals (own or someone elses) for grazing; Feed livestock within or outside the home; Milk cattle; Milk goats or sheep; Deal with births of new animals; Handle animals that have aborted or aborted material; Slaughter of animals; Skinning of …		Select all that apply
			Contact with animals	Text	Have you had any contact with animals in the past 12 months?			Ask if "Other" is selected above
			Consumption of raw cattle milk	Select 1	Did you drink raw (unpasteurized) cattle milk in the past 12 months?	Never; Daily; At least once a week; At least once per month; Only on special occasions		Only select one
			Consumption of raw sheep or goat milk	Select 1	Did you drink raw (unpasteurized) sheep or goat milk in the past 12 months?	Never; Daily; At least once a week; At least once per month; Only on special occasions;		Only select one
			Consumption of animal blood	Select 1	Did you drink raw animal blood in the past 12 months?	Never; Daily; At least once a week; At least once per month; Only on special occasions;		Only select one
			Beef consumption	Select 1	Did you consume beef in the past 12 months?	Never; Daily; At least once a week; At least once per month; Only on special occasions		Only select one
			Beef cooking	Select 1	To what extent do you like your beef cooked?	Raw; Still red; Slightly pink; Brown on outside; Brown all through; Other		Only select one
			Pork consumption	Select 1	Did you consume pork in the past 12 months?	Never; Daily; At least once a week; At least once per month; Only on special occasions		Only select one
			Pork cooking	Select 1	To what extent do you like your pork cooked?	Still red; With blood; White on the outside; White all through; Fully roasted		Only select one
			Chicken consumption	Select 1	Did you consume chicken in the past 12 months?	Never; Daily; At least once a week; At least once per month; Only on special occasions		Only select one
			Chciken cooking	Select 1	To what extent do you like your chicken cooked?	Still pink; With blood; White on the outside; White all through; Fully roasted		Only select one
			Reason for hospital visit
			Reason for hospital visit	Select multiple	What is the reason for your hospital visit today?	Fever; Anaemia; Jaundice; Back pain; Muscle pain; Joint pain; Chest pain; Severe headache; Loss of vision; Epileptic episodes; General weakness; Loss of coordination; Cough; Difficulty breathing; Phlegm; Skin lesions; Blood in urine; Loss of appetite; Sudden weight loss; Diarrhea; Vomiting; Nausea; Abdominal cramps; Abortion; Other
			Reason for hospital visit	Text	What is the reason for your hospital visit today?			Ask if "Other" is selected above
			Other sick family members	Select one	Have any other family members living in the same household had similar symptoms in the past 6 months?	Yes; No
			Previous treatments	Select multiple	Have you taken any of the following medicines in the past 6 months?	None; Chloroquine; Other anti-malarial; Anti-retroviral drugs; Antibiotics; Anti-tussives; Unknown; Other
			Previous treatments	Text	What other medicines have you taken in the past 6 months?			Ask if "Other" is selected above
			Current treatments	Select multiple	Are you currently taking any of the following medicines?	None; Chloroquine; Other anti-malarial; Anti-retroviral; Antibiotic; Anti-tussive; Unknown; Other
			Current treatments	Text	What other medicines are you currently taking?			Ask if "Other" is selected above
			Previous vaccinations	Select multiple	Have you received any of the following vaccinations?	None; Rabies; TB; Tetanus; Polio; Influenza; Mumps; Measles; Rubella; Typhoid; Diphteria; Cholera; Hepatitis A; Hepatitis B; Meningitis; Yellow fever; Other
			Previous vaccinations	Text	What other vaccinations have you received?			Ask if "Other" is selected above
			Health Check
			Eyes	Select one	Check for any eye discolouration	Pallor; Jaundice; Cyanosis; Congested; Normal; Don't Know; Refused Examination; Other		Select one
			Eyes	Text	Explain eye colour			Ask if "Other" selected above
			Limb edema	Select one	Check for presence of limb edema	Yes; No; Don't know; Refused examination		Select one
			Abdominal distension	Select one	Check for presence of abdominal distension	Yes; No; Don't know; Refused examination		Select one
			Presence of Pain	Select one	Ask/check for presence of pain	Yes; No; Don't know; Refused examination		Select one
			Location of Pain	Select multiple	Ask/check where the pain is	Head; Neck; Chest; Back; Abdominal; Muscle; Joint; Other		Select all applicable
			Location of Pain	Text	Ask/check where the pain is			Ask if "Other" selected above
			Percussion	Select one	Describe whether a percussion has been performed	Yes; No		Select one
			Percussion_notes	Text	Describe anything noteworthy observed during percussion			Ask if "Yes" is selected above
			Auscultation	Select one	Describe whether an auscultation has been performed	Yes; No		Select one
			Auscultation_notes	Select one	Describe anything noteworthy observed during auscultation			Ask if "Yes" is selected above
			Body parameters
			Height	Numeric	Measure patient's height (in cm); round up to the next whole number
			Weight	Numeric	Take patient's weight (in kg); round up to the next whole number
			Mid-Upper Arm Circumference	Numeric	Measure patient's mid-upper arm circumference (in mm)
			Temperature	Numeric	Take patient's temperature (in degrees Celsius); record to one decimal place
			Pulse	Numeric	Measure the patient's pulse
			Blood pressure	Numeric	Measure the patient's pressure			This needs to be entered as systolic/diastolic e.g. 120/80
			Samples
			Blood Sample	Select one	Indicate whether a blood sample has been taken	Yes; No		Select one
			Blood Sample Barcode	Barcode	Scan barcode			Ask if "Yes" is selected above
			Reason for not collecting blood sample	Text	Indicate why a blood sample was not collected			Ask if "No" is selected for Q. 78
			Stool Sample	Select one	Indicate whether a stool sample has been taken	Yes; No		Select one
			Stool Sample Barcode	Barcode	Scan barcode			Ask if "Yes" is selected above
			Reason for not collecting stool sample	Text	Indicate why a stool sample was not collected			Ask if "No" is selected for Q. 81
			Nasal swab	Select one	Indicate whether a nasal swab has been taken	Yes; No		Select one
			Nasal swab barcode	Barcode	Scan barcode			Ask if "Yes" is selected above
			Reason for not collecting nasal swab	Text	Indicate why a nasal swab was not collected			Ask if "No" is selected for Q. 84
			Sputum sample	Select one	Indicate whether a sputum sample has been taken	Yes; No		Select one
			Sputum sample barcode	Barcode	Scan barcode			Ask if "Yes" is selected above
			Reason for not collecting sputum sample	Text	Indicate why a sputum sample was not collected			Ask if "No" is selected for Q. 87
			Any other comments
			Comments	Text	Please note any additional comments
